# Supplementary material for: Effects of psilocybin versus escitalopram on rumination and thought suppression in depression
Source: BJPsych Open. 2022 Sep 6;8(5):e163. doi: 10.1192/bjo.2022.565 (PMC9534928; doi:10.1192/bjo.2022.565)
Supplement: Supplementary file 1 [file bjosup.zip]

Archive with 2 entries (2 files):
- S2056472422005658sup001.docx
- S2056472422005658sup002.docx
